# Supplementary material for: Genomic and phenotypic characterization of Borrelia afzelii BO23 and Borrelia garinii CIP 103362
Source: PLoS One. 2018 Jun 26;13(6):e0199641. doi: 10.1371/journal.pone.0199641 (PMC6019248; doi:10.1371/journal.pone.0199641)
Supplement: S1 Table — (XLSX) [file pone.0199641.s002.xlsx]

## Sheet: Sheet1
Only found in B. burgdorferi B31
Protein ID	Locus-tag	product
NP_212272.1	BB_0138	hypothetical protein
NP_212376.1	BB_0242	hypothetical protein
NP_212455.1	BB_0321	hypothetical protein
NP_212465.1	BB_0331	hypothetical protein
NP_212978.1	BB_0844	lipoprotein
NP_212985.1	BB_0852	hypothetical protein
Only found in B. afzelii BO23
Protein ID	Locus-tag	product
WP_073999029.1	BLA32_RS00155	DUF997 domain-containing protein
WP_011601067.1	BLA32_RS01660	hypothetical protein
WP_073999254.1	BLA32_RS02390	BMP family ABC transporter substrate-binding protein
WP_082197658.1	BLA32_RS02395	BMP family ABC transporter substrate-binding protein
WP_004790333.1	BLA32_RS02700	hypothetical protein
WP_011600912.1	BLA32_RS03090	hypothetical protein
WP_073999179.1	BLA32_RS03105	hypothetical protein
Only found in B. garinii CIP 103362
Protein ID	Locus-tag	product
WP_075226577.1	BLA33_RS02395	BMP family ABC transporter substrate-binding protein
WP_029347017.1	BLA33_RS02400	BMP family ABC transporter substrate-binding protein
WP_029346668.1	BLA33_RS03175	hypothetical protein
Only found in B. burgdorferi B31 and B. afzelii BO23
Protein ID in Bb	Locus-tag in Bb	product	Protein ID in Ba	Locus-tag in Ba
NP_212208.2	BB_0074	peptide chain release factor 2	WP_073999227.1	BLA32_RS03915
NP_212497.1	BB_0363	Cyclic di-GMP phosphodiesterase PdeA	WP_073999137.1	BLA32_RS02500
YP_008686579.1	BB_0513	phenylalanine--tRNA ligase subunit alpha	WP_011601061.1	BLA32_RS01700
NP_212965.2	BB_0831	Glucokinase	WP_011601258.1	BLA32_RS00070
Only found in B. burgdorferi B31 and B. garinii CIP 103362
Protein ID in Bb	Locus-tag in Bb	product	Protein ID in Bg	Locus-tag in Bg
NP_212296.1	BB_0162	hypothetical protein	WP_004791995.1	BLA33_RS05755
NP_212607.1	BB_0473	Na+ driven multidrug efflux pump	WP_029346511.1	BLA33_RS01895
NP_212716.1	BB_0582	D-alanyl-D-alanine metallocarboxypeptidase	WP_075226346.1	BLA33_RS01360
NP_212748.1	BB_0614	hypothetical protein	WP_004791410.1	BLA33_RS05750
Only found in B. afzelii BO23 and B. garinii CIP 103362
Protein ID in Ba	Locus-tag in Ba	product	Protein ID in Bg	Locus-tag in Bg
WP_073999028.1	BLA32_RS00145	RluA family pseudouridine synthase	WP_029346640.1	BLA33_RS00145
WP_073999051.1	BLA32_RS00680	DNA primase	WP_029346450.1	BLA33_RS00680
WP_073999072.1	BLA32_RS01065	exodeoxyribonuclease V subunit gamma	WP_075226334.1	BLA33_RS01065
WP_004789464.1	BLA32_RS01565	KTSC domain-containing protein	WP_004789464.1	BLA33_RS01570
WP_073999106.1	BLA32_RS01620	hypothetical protein	WP_029346485.1	BLA33_RS01625
WP_004789511.1	BLA32_RS01630	TIGR02757 family protein	WP_075226360.1	BLA33_RS01635
WP_011601066.1	BLA32_RS01665	NAD(+) synthase	WP_075226363.1	BLA33_RS01670
WP_073999109.1	BLA32_RS01685	23S rRNA (guanosine(2251)-2'-O)-methyltransferase RlmB	WP_029346491.1	BLA33_RS01690
WP_004789667.1	BLA32_RS01710	HAD family hydrolase	WP_075226364.1	BLA33_RS01715
WP_044052033.1	BLA32_RS01905	hypothetical protein	WP_004791224.1	BLA33_RS01910
WP_004790270.1	BLA32_RS02245	DNA/RNA non-specific endonuclease	WP_004793113.1	BLA33_RS02250
WP_073999142.1	BLA32_RS02530	hypothetical protein	WP_029346549.1	BLA33_RS02535
WP_004790472.1	BLA32_RS03265	UTP--glucose-1-phosphate uridylyltransferase	WP_075226585.1	BLA33_RS03260
WP_073999202.1	BLA32_RS03595	AcrB/AcrD/AcrF family protein	WP_029346617.1	BLA33_RS03590
WP_044052028.1	BLA32_RS03695	phosphatidate cytidylyltransferase	WP_004793033.1	BLA33_RS03690
WP_073999224.1	BLA32_RS03895	ABC transporter permease	WP_075226526.1	BLA33_RS03890
WP_073999243.1	BLA32_RS04175	tRNA preQ1(34) S-adenosylmethionine ribosyltransferase-isomerase QueA	WP_029346830.1	BLA33_RS04170
WP_004790732.1	BLA32_RS04260	UTP--glucose-1-phosphate uridylyltransferase	WP_029346900.1	BLA33_RS04255
